# Supplementary material for: Vaccine-induced neutralizing antibodies against SARS-CoV-2 Omicron variant isolated in Osaka, Japan
Source: Access Microbiol. 2023 Feb 27;5(2):000465.v3. doi: 10.1099/acmi.0.000465.v3 (PMC9996179; doi:10.1099/acmi.0.000465.v3)
Supplement: Supplementary material 1 [file acmi-5-465.v3-s001.xlsx]

## Sheet: Table S1
No.	2nd dose					3rd dose		age at 2nd dose	gender
	D614G	Alpha	Delta	Omicron BA.1		BA.1	BA.2
1	113.137	80	28.2843	14.1421		160	160	45	male
2	20	20	10	3.16228		80	28.2843	49	female
3	40	40	10	1		40	28.2843	58	female
4	40	20	10	3.16228		40	56.5685	45	female
5	56.5685	28.2843	10	3.16228		80	28.2843	29	male
6	14.1421	4.47214	10	1		20	10	53	male
7	226.274	56.5685	113.137	1		56.5685	40	47	female
8	10	3.16228	1	1		-	-	32	male
9	3.16228	14.1	1	1		-	-	34	male
10	20	28.2843	10	1		40	40	63	male
11	20	20	1	1		-	-	67	male
12	28.2843	20	10	3.16228		-	-	35	female
13	40	28.2843	3.16228	3.16228		-	-	50	male
14	20	40	14.1421	3.16228		160	80	34	male
15	20	40	14.1421	10		80	28.2843	35	male
16	20	14.1421	10	1		-	-	44	female
17	40	56.5685	20	1		-	-	30	female
18	40	40	14.1421	20		-	-	43	male
19	14.1421	10	1	1		-	-	53	female
20	28.3	28.2843	10	10		-	-	36	female
21	3.16228	14.1421	1	1		-	-	60	male
22	20	28.2843	10	1		-	-	28	male
23	4.47214	10	1	1		-	-	37	male
24	20	28.2843	20	14.1421		-	-	55	male
25	20	40	10	1		-	-	32	male
26	10	14.1421	3.16228	1		-	-	48	female
27	3.16228	3.16228	1	1		-	-	37	female
28	14.1421	28.2843	3.16228	1		-	-	57	female
29	28.2843	40	14.1421	1		-	-	36	male
30	20	40	20	3.16228		-	-	61	male
31	14.1421	14.1421	3.16228	1		-	-	35	female
32	10	28.2843	3.16228	3.16228		-	-	41	female
Table S1. Neutralization titers and characteristics of the subjects who received two or three doses of COVID-19 mRNA vaccination.
